# Supplementary material for: Effect of Thermal Processing on the Metabolic Components of Black Beans on Ultra-High-Performance Liquid Chromatography Coupled with High-Field Quadrupole-Orbitrap High-Resolution Mass Spectrometry
Source: Molecules. 2022 Jun 18;27(12):3919. doi: 10.3390/molecules27123919 (PMC9227771; doi:10.3390/molecules27123919)
Supplement: Supplementary file 1 [file molecules-27-03919-s001.zip]

Archive with 1 entries (1 files):
- molecules-1760059-supplementary.pdf
